# Supplementary material for: Using a vector pool containing variable-strength promoters to optimize protein production in Yarrowia lipolytica
Source: Microb Cell Fact. 2017 Feb 17;16:31. doi: 10.1186/s12934-017-0647-3 (PMC5316184; doi:10.1186/s12934-017-0647-3)
Supplement: Supplementary file 3 — Additional file 3: Data S1. Sequences of the genes used in this study. [file 12934_2017_647_MOESM3_ESM.xlsx]

## Sheet: Feuil1
Data 1: Sequences of the genes used in this study
Gene Name	Sequence
RedStar2	ATGAGTGCTTCTTCTGAAGATGTCATCACTGAATTCATGAGATTCAAGGTTAAAATGGAAGGTACTGTTAACGGCCACGAATTCGAAATCGAAGGTGAAGGTGAGGGTAGACCATATGAAGGTACTCAAACAGCTAAGTTGAAGGTTACTAAGGGTGGTCCACTGCCATTCGCTTGGGACATCTTGTCTCCACAATTCCAATACGGTTCTAAGGTCTACGTCAAGCACCCAGCTGACATTCCAGACTACAAGAAGTTGTCCTTCCCAGAAGGTTTCAAGTGGGAAAGGATCATGAACTTCGAAGACGGTGGCGTTGTTACTGTTACTCAAGACTCCTCCTTGCAAGACGGTTGTTTCATCTACAAGGTCAAGCTCATTGGTGTCAACTTCCCATCTGAT…
YFP	ATGGTGAGCAAGGGCGAGGAGCTGTTCACCGGGGTGGTGCCCATCCTGGTCGAGCTGGACGGCGACGTAAACGGCCACAAGTTCAGCGTGTCCGGCGAGGGCGAGGGCGATGCCACCTACGGCAAGCTGACCCTGAAGTTCATCTGCACCACCGGCAAGCTGCCCGTGCCCTGGCCCACCCTCGTGACCACCTTCGGCTACGGCCTGCAGTGCTTCGCCCGCTACCCCGACCACATGAAGCAGCACGACTTCTTCAAGTCCGCCATGCCCGAAGGCTACGTCCAGGAGCGCACCATCTTCTTCAAGGACGACGGCAACTACAAGACCCGCGCCGAGGTGAAGTTCGAGGGCGACACCCTGGTGAACCGCATCGAGCTGAAGGGCATCGACTTCAAGGAG…
Alpha amylase	ATGAAGCTGTCTACCATTCTGTTTACCGCTTGTGCTACTCTGGCTCTCGCTCTGGCTCAGGTTCTGTTTCAGGGTTTCAACTGGGAGTCTTGGAAGGAGAACGGCGGATGGTACAACTTCCTGATGGGAAAGGTCGACGATATCGCCGCTGCCGGTATTACCCACGTCTGGCTGCCCCCTCCCTCTCATTCCGTTGGCGAGCAGGGATACATGCCTGGACGACTGTACGACCTCGATGCCTCGAAGTACGGTAACGAGGCTCAGCTGAAGTCTCTCATTGAGGCCTTCCACGGCAAGGGCGTGCAGGTCATCGCCGACATCGTGATTAACCACCGAACCGCTGAGCATAAGGATGGACGAGGTATCTACTGTCTGTTTGAGGGTGGCACTCCTGACTCC…
Glucoamylase GA d'Aspergillus niger	ATGAAGCTCTCTACCATCCTGTTCACTGCTTGTGCCACCCTGGCTCTCGCCCTGGCTAACGTGATTTCCAAGCGAGCCACCCTCGACTCCTGGCTGTCGAACGAGGCTACTGTGGCCCGAACCGCTATCCTGAACAACATTGGTGCTGACGGAGCTTGGGTCTCCGGAGCTGATTCGGGTATCGTGGTCGCTTCGCCCTCTACCGACAACCCTGATTACTTTTACACTTGGACCCGAGACTCTGGCCTCGTCCTGAAGACCCTCGTTGACCTGTTCCGAAACGGAGATACTTCTCTGCTCTCCACCATCGAGAACTACATTTCCGCCCAGGCTATCGTGCAGGGCATTTCGAACCCCTCTGGAGACCTCTCTTCCGGTGCTGGCCTGGGAGAGCCTAAG…
Xylanase XlnC d'Aspergillus niger	ATGGTGCAGATCAAGGTGGCAGCCCTGGCGATGCTGTTTGCCAGCCAAGTCTTGAGTGAGCCTATTGAGCCTAGACAGGCCTCTGTGTCAATCGACACCAAGTTCAAAGCTCACGGCAAGAAGTACCTCGGAAACATTGGCGATCAGTACACCCTCACGAAGAACTCCAAGACGCCTGCCATCATCAAAGCTGACTTCGGAGCCCTGACTCCCGAAAACTCTATGAAGTGGGATGCAACCGAACCAAGCCGAGGCCAGTTCTCGTTCTCGGGATCTGACTATCTGGTCAACTTTGCGCAGTCTAACAACAAGCTCATTCGTGGTCATACGCTGGTGTGGCATTCACAGCTTCCCAGTTGGGTTCAGTCCATCACCGATAAGAACACTCTGATCGAGGTC…
Protéase aspartique PepI d'Aspergillus niger	ATGGTGGTTTTCTCTAAGACTGCTGCTCTTGTCCTCGGACTCTCATCCGCTGTTTCGGCCGCTCCTGCACCTACACGAAAGGGCTTCACCATCAACCAAATCGCTAGACCCGCGAACAAGACTCGGACCATCAACTTGCCCGGTATGTATGCCCGATCTCTGGCGAAGTTCGGTGGTACAGTCCCTCAGTCCGTGAAGGAAGCAGCCTCAAAGGGCTCTGCCGTGACCACGCCACAGAACAACGACGAAGAGTACCTCACACCTGTCACTGTTGGCAAATCTACTCTGCACCTTGACTTCGACACCGGATCTGCTGACCTGTGGGTGTTTTCGGACGAACTCCCCTCGTCTGAGCAGACCGGTCATGACCTCTACACTCCCTCAAGTTCCGCTACTAAG…
