# Supplementary material for: Using a vector pool containing variable-strength promoters to optimize protein production in Yarrowia lipolytica
Source: Microb Cell Fact. 2017 Feb 17;16:31. doi: 10.1186/s12934-017-0647-3 (PMC5316184; doi:10.1186/s12934-017-0647-3)
Supplement: Supplementary file 5 — Additional file 5: Table S2. Glucoamylase and xylanase C concentrations. [file 12934_2017_647_MOESM5_ESM.xlsx]

## Sheet: Feuil1
	Glucoamylase (GA)	Glucoamylase (GA)	Xylanase C (XlnC)	Xylanase C (XlnC)
Medium - Promoter	Protein Concentration (mg/L)	Protein Concentration without JMY2900 value (mg/L)*	Protein Concentration (mg/L)	Protein Concentration without JMY2900 value (mg/L)*
YNB - Y2900	0.0258226	0	0.0151136	0
YNB - pTef	0.0319544	0.00613179	0.0200795	0.00496589
YNB - 2UAS-pTef	0.0307453	0.0049227	0.0364453	0.0213317
YNB - 3UAS-pTef	0.0370498	0.0112272	0.0212454	0.00613179
YNB - 4UAS-pTef	0.0397271	0.0139045	0.0237931	0.00867951
YNB - 8UAS-pTef	0.0433543	0.0175317	0.0264703	0.0113568
YNB - Hp4d	0.0317817	0.00595906	0.0246999	0.00958632
YNB - Hp8d	0.0456862	0.0198635	0.0338544	0.0187408
YPD - Y2900	0.0725451	0	0.0755678	0
YPD - pTef	0.0894723	0.0169272	0.133323	0.0577554
YPD - 2UAS-pTef	0.10424	0.0316953	0.181363	0.105795
YPD - 3UAS-pTef	0.108731	0.0361862	0.156965	0.0813974
YPD - 4UAS-pTef	0.133949	0.0444771	0.158477	0.0251533
YPD - 8UAS-pTef	0.200708	0.128163	0.132136	0.0565679
YPD - Hp4d	0.0861905	0.0136454	0.155562	0.079994
YPD - Hp8d	0.14319	0.0706451	0.177476	0.101909
YP2D4 - Y2900	0.14034	0	0.142499	0
YP2D4 - pTef	0.184645	0.0443043	0.200795	0.0582952
YP2D4 - 2UAS-pTef	0.237326	0.0969859	0.295578	0.153079
YP2D4 - 3UAS-pTef	0.24484	0.1045	0.205652	0.0631531
YP2D4 - 4UAS-pTef	0.293203	0.152863	0.25801	0.115511
YP2D4 - 8UAS-pTef	0.402885	0.262544	0.21213	0.0696304
YP2D4 - Hp4d	0.192676	0.0523361	0.229186	0.0866871
YP2D4 - Hp8d	0.309353	0.169013	0.262328	0.119829
* To have an idea of the GA/XlnC concentration, protein concentration of the WT (that could be estimated as the secretion background of the strains) was removed from the value of each strains expressing GA/XlnC
